# Supplementary material for: ABP-Finder: A Tool to Identify Antibacterial Peptides and the Gram-Staining Type of Targeted Bacteria
Source: Antibiotics (Basel). 2022 Nov 26;11(12):1708. doi: 10.3390/antibiotics11121708 (PMC9774453; doi:10.3390/antibiotics11121708)
Supplement: Supplementary file 1 [file antibiotics-11-01708-s001.zip]

Archive with 1 entries (1 files):
- antibiotics-2012608-supplementary.pdf
